# Supplementary material for: GFAP and UCH-L1 for Ruling out Intracranial Lesions After Mild Traumatic Brain Injury: A Systematic Review and Meta-Analysis
Source: J Clin Med. 2026 Jun 23;15(13):4858. doi: 10.3390/jcm15134858 (PMC13361857; doi:10.3390/jcm15134858)
Supplement: Supplementary file 1 [file jcm-15-04858-s001.zip]

Archive with 2 entries (2 files):
- Supplement S1_SearchStrategies.pdf
- Supplement S2_Methods_additional_Tablesfigures.pdf
